# Supplementary material for: Nutrient Composition, Physicobiochemical Analyses, Oxidative Stability and Antinutritional Assessment of Abundant Tropical Seaweeds from the Arabian Sea
Source: Plants (Basel). 2023 Jun 13;12(12):2302. doi: 10.3390/plants12122302 (PMC10305345; doi:10.3390/plants12122302)
Supplement: Supplementary file 1 [file plants-12-02302-s001.zip]

Archive with 1 entries (1 files):
- plants-2394114-supplementary.pdf
